# Supplementary material for: Preferences, Expectations and Management Satisfaction in IBD Patients: A Cross-Sectional Questionnaire-Based Study
Source: J Clin Med. 2026 Apr 24;15(9):3266. doi: 10.3390/jcm15093266 (PMC13163585; doi:10.3390/jcm15093266)
Supplement: Supplementary file 1 [file jcm-15-03266-s001.zip]

Archive with 1 entries (1 files):
- jcm-4217934-supplementary.pdf
